# Supplementary material for: Surgery for Complex vs. Simple Native Left-Sided Endocarditis: Insights from an Extended Follow-Up on Survival, Recurrent Infection, and Valve Durability
Source: J Clin Med. 2025 Aug 20;14(16):5870. doi: 10.3390/jcm14165870 (PMC12387112; doi:10.3390/jcm14165870)
Supplement: Supplementary file 1 [file jcm-14-05870-s001.zip]

Archive with 1 entries (1 files):
- jcm-3745584-supplementary.pdf
